# Supplementary material for: Carotenoid coloration and health status of urban Eurasian kestrels (Falco tinnunculus)
Source: PLoS One. 2018 Feb 8;13(2):e0191956. doi: 10.1371/journal.pone.0191956 (PMC5805255; doi:10.1371/journal.pone.0191956)
Supplement: S1 Data — (XLSX) [file pone.0191956.s005.xlsx]

## Sheet: Sumasguter et al. 2018
species	date	year	nestID	area	soilsealing	ring	sex	age.kostrzewa	age.FIN	age.mean	rank	laying.date	laydoy	weight	wing.length	tarsus.length	parasites.cat	cere.RGB	eye.RGB	leg.RGB
Falco tinnunculus	2012-07-16	2012	83	1220	44.8333	GN75318	2	31	24.4057	27.7	3	2012-05-16	137	127	171	45.4	0	156.004	136.012	151.972
Falco tinnunculus	2012-06-21	2012	76	1070	89.5455	GN75257	2	31	35.2883	33.1	1	2012-04-21	112	248	222	46.5	0	241.086	241.086	167.992
Falco tinnunculus	2015-07-06	2015	68	1220	41.2222	GN93128	2	20	17.2011	18.6	2	2015-05-16	136	187	126	47.2	0	180.033	180.033	87.8767
Falco tinnunculus	2013-07-11	2013	9	1100	59.7857	GN75379	1	27	22.3257	24.7	1	2013-05-14	134	152	160	44.7	0	136.012	136.012	167.992
Falco tinnunculus	2015-06-22	2015	2	1210	36.0851	GN93104	2	19	16.9605	18	1	2015-05-04	124	237	124	48	1	136.012	136.012	167.992
Falco tinnunculus	2015-07-09	2015	28	1170	87.2368	GN93138	1	16	13.9997	15	1	2015-05-24	144	182	95	44.5	0	241.086	241.086	167.992
Falco tinnunculus	2014-06-12	2014	45	1010	86.78	GN75431	2	25	20.2855	22.6	1	2014-04-15	105	217	148	43.7	2	136.012	136.012	87.8767
Falco tinnunculus	2014-06-02	2014	5	1100	66.3537	GN75411	1	13	11.5944	12.3	2	2014-04-14	104	149	70	41.9	0	156.004	156.004	167.992
Falco tinnunculus	2015-06-27	2015	27	1170	91.2821	GN93111	1	16	14.1834	15.1	2	2015-05-10	130	131	97	44.4	1	156.004	136.012	151.972
Falco tinnunculus	2014-06-10	2014	35	1030	86.8	GN75419	1	20	17.3236	18.7	2	2014-04-15	105	107	127	45.1	0	106.996	106.996	87.8767
Falco tinnunculus	2014-06-27	2014	33	1070	77.1389	GN84827	1	16	13.3598	14.7	2	2014-05-06	126	180.02	88	45.8	0	156.004	156.004	62.8565
Falco tinnunculus	2012-06-20	2012	29	1130	32.4706	GN75210	1	26	24.4057	25.2	2	2012-04-25	116	175	171	47.8	1	167.992	156.004	71.9506
Falco tinnunculus	2013-07-22	2013	61	1220	20.766	GN75382	1	20	16.7259	18.4	1	2013-06-03	154	184	122	44	0	151.972	151.972	151.972
Falco tinnunculus	2015-06-16	2015	73	1020	82.2424	GN84881	1	18	15.0332	16.5	3	2015-04-26	116	160	106	45	1	156.004	156.004	87.8767
Falco tinnunculus	2014-06-16	2014	70	1220	52.0645	GN75443	1	21	16.7259	18.9	1	2014-04-21	111	188	122	45.1	0	156.004	156.004	151.972
Falco tinnunculus	2015-06-04	2015	11	1210	39.7273	GN84839	1	20	16.7259	18.4	2	2015-04-15	105	65	122	46.3	1	167.992	167.992	151.972
Falco tinnunculus	2012-07-18	2012	85	1020	68.0741	GN75323	2	7	4.761	5.9	2	2012-06-10	162	82	30	29	0	254.02	253.049	135.929
Falco tinnunculus	2014-05-26	2014	85	1020	76.0323	GN75405	1	14	11.5944	12.8	2	2014-04-06	96	107	70	41.9	1	241.086	241.086	167.992
Falco tinnunculus	2013-07-08	2013	83	1220	44.8333	GN75373	2	19	20.2855	19.6	3	2013-05-14	134	193	148	43	0	151.972	151.972	151.972
Falco tinnunculus	2012-07-05	2012	33	1070	78.0408	GN75304	2	18	15.3292	16.7	2	2012-05-17	138	186	109	41.3	0	136.012	136.012	167.992
Falco tinnunculus	2015-06-01	2015	16	1110	70.1707	GN84866	2	18	15.131	16.6	3	2015-04-07	97	190	107	47.4	2	136.009	136.009	167.992
Falco tinnunculus	2015-07-01	2015	44	1200	75.6538	GN93115	2	27	24.0138	25.5	1	2015-05-05	125	229	169	47.5	0	156.004	156.004	234
Falco tinnunculus	2012-06-21	2012	38	1030	79.2154	GN75274	1	23	19.5104	21.3	2	2012-04-28	119	189	143	45.3	0	254.02	254.02	167.992
Falco tinnunculus	2015-06-07	2015	58	1210	42.8276	GN84870	1	12	10.1379	11.1	2	2015-04-25	115	117	58	38.4	0	167.992	156.004	151.972
Falco tinnunculus	2013-06-24	2013	12	1210	49.1034	GN75337	2	22	18.9224	20.5	2	2013-05-11	131	193	139	45.5	0	136.012	136.012	151.972
Falco tinnunculus	2014-07-15	2014	7	1100	46.4444	GN84836	1	19	15.8424	17.4	1	2014-05-24	144	198	114	47.7	0	156.004	156.004	151.972
Falco tinnunculus	2015-06-16	2015	38	1030	81	GN84885	2	23	20.608	21.8	2	2015-04-24	114	142	150	45.5	0	241.086	241.086	151.972
Falco tinnunculus	2012-06-22	2012	32	1110	43.7931	GN75281	1	31	25.8199	28.4	2	2012-04-24	115	106	178	47.8	0	71.9506	106.996	87.8767
Falco tinnunculus	2015-07-02	2015	18	1100	70.0263	GN93120	1	19	16.3847	17.7	1	2015-05-14	134	190	119	48	1	156.004	241.086	151.972
Falco tinnunculus	2014-05-26	2014	86	1020	76.0323	GN75400	2	12	10.4049	11.2	2	2014-04-05	95	75	60	37.2	1	156.004	156.004	151.972
Falco tinnunculus	2015-05-29	2015	83	1220	44.8333	GN84859	1	14	12.119	13.1	2	2015-04-15	105	185	75	43	2	222	241.086	151.972
Falco tinnunculus	2014-06-17	2014	69	1220	45.1154	GN75448	2	18	14.6495	16.3	2	2014-04-28	118	194	102	45.6	0	156.004	156.004	151.972
Falco tinnunculus	2012-07-05	2012	23	1060	83.0192	GN75295	1	20	16.6108	18.3	1	2012-05-15	136	155	121	44.6	0	156.004	156.004	135.929
Falco tinnunculus	2014-05-23	2014	58	1210	43.9	GN75395	1	19	15.5313	17.3	2	2014-04-02	92	150	111	46	0	71.9506	106.996	87.8767
Falco tinnunculus	2013-06-27	2013	50	1120	40.9167	GN75348	2	15	15.4298	15.2	3	2013-05-11	131	180	110	39.1	0	156.004	156.004	151.972
Falco tinnunculus	2014-06-20	2014	18	1100	70.0263	GN84802	2	17	14.3685	15.7	2	2014-04-27	117	199	99	45	0	136.012	136.012	87.8767
Falco tinnunculus	2014-07-06	2014	50	1120	40.9167	GN84833	1	28	23.8201	25.9	3	2014-05-04	124	223	168	44.5	0	156.004	156.004	87.8767
Falco tinnunculus	2014-06-06	2014	91	1220	48	GN75416	1	17	15.5313	16.3	2	2014-04-21	111	199	111	44.1	2	156.004	156.004	151.972
Falco tinnunculus	2014-06-12	2014	38	1030	82.1667	GN75439	1	25	20.608	22.8	2	2014-04-14	104	173	150	45.2	0	241.086	241.086	151.972
Falco tinnunculus	2015-06-23	2015	4	1220	35.1429	GN93106	2	25	21.7923	23.4	3	2015-04-25	115	198	157	47.6	0	156.004	136.012	87.8767
Falco tinnunculus	2014-05-21	2014	74	1210	39.4694	GN75391	1	16	13.1758	14.6	2	2014-04-01	91	144	86	43.4	1	156.004	151.972	156.004
Falco tinnunculus	2012-06-17	2012	21	1160	75.5882	GN75248	2	20	16.2737	18.1	2	2012-04-26	117	180	118	44.2	0	254.02	254.02	167.992
Falco tinnunculus	2012-06-21	2012	14	1010	76.9091	GN75253	1	20	16.2737	18.1	2	2012-05-01	122	185	118	45.3	0	156.004	156.004	151.972
Falco tinnunculus	2013-07-10	2013	24	1090	86.3261	GN75378	2	10	10.1379	10.1	3	2013-05-28	148	125	58	37.6	0	156.004	156.004	151.972
Falco tinnunculus	2015-07-02	2015	69	1220	45.1154	GN93125	2	10	8.43809	9.2	2	2015-05-23	143	96	47	33.3	0	180.033	180.033	167.992
Falco tinnunculus	2013-06-21	2013	62	1220	22.9565	GN75333	1	18	12.5152	15.3	3	2013-05-02	122	166	79	43.8	0	151.972	151.972	151.972
Falco tinnunculus	2013-07-06	2013	43	1100	68.78	GN75368	1	26	21.7923	23.9	3	2013-05-08	128	193	157	45.6	0	167.992	167.992	151.972
Falco tinnunculus	2013-07-04	2013	6	1010	80.4783	GN75366	2	22	20.2855	21.1	1	2013-05-12	132	147	148	43.9	3	237.062	237.062	151.972
Falco tinnunculus	2012-06-21	2012	48	1010	96.7959	GN75259	1	23	19.0668	21	2	2012-04-27	118	174	140	42.6	0	254.02	254.02	167.992
Falco tinnunculus	2012-07-19	2012	89	1030	76.6304	GN75325	1	31	29.6806	30.3	1	2012-05-19	140	104	196	44.4	0	230.219	156.004	59.9463
Falco tinnunculus	2012-06-24	2012	51	1210	44.8571	GN75284	2	12	10.5343	11.3	2	2012-05-11	132	112	61	39.1	0	156.004	136.012	151.972
Falco tinnunculus	2015-06-20	2015	43	1100	68.78	GN84894	2	16	14.5553	15.3	1	2015-05-05	125	175	101	47.5	1	136.012	241.086	151.972
Falco tinnunculus	2014-06-11	2014	12	1210	49.1034	GN75426	2	18	14.9361	16.5	1	2014-04-22	112	198	105	44	2	241.086	241.086	167.992
Falco tinnunculus	2014-06-12	2014	56	1040	89.0323	GN75436	1	23	19.2129	21.1	2	2014-04-14	104	171	141	42.1	0	106.996	106.996	70.7879
Falco tinnunculus	2013-06-14	2013	74	1210	39.4694	GN75327	2	22	17.7009	19.9	1	2013-04-23	113	176	130	39.2	0	136.009	136.009	151.972
Falco tinnunculus	2015-07-07	2015	79	1130	26.4706	GN93133	1	21	17.2011	19.1	3	2015-05-16	136	135	126	44.2	0	79.0391	79.0391	151.972
Falco tinnunculus	2012-06-22	2012	20	1080	90.5849	GN75282	2	31	35.2883	33.1	1	2012-04-22	113	191	222	48.6	0	156.004	136.012	167.992
Falco tinnunculus	2015-05-30	2015	62	1220	22.9565	GN84861	2	12	11.027	11.5	1	2015-04-18	108	152	65	39.8	2	136.009	136.009	151.972
Falco tinnunculus	2014-06-23	2014	72	1160	87.5122	GN84807	2	17	14.3685	15.7	2	2014-05-03	123	194	99	47.1	2	136.012	136.012	167.992
Falco tinnunculus	2012-06-20	2012	50	1130	40.9167	GN75250	2	15	12.7075	13.9	2	2012-05-05	126	186	81	40.9	3	254.02	253.049	151.972
Falco tinnunculus	2015-07-09	2015	30	1200	78.6042	GN93134	2	12	10.9074	11.5	1	2015-05-28	148	146	64	42.4	1	156.004	180.033	167.992
Falco tinnunculus	2015-06-22	2015	37	1120	73.2188	GN84900	2	13	11.4848	12.2	2	2015-05-10	130	123	69	42.8	0	241.086	237.062	167.992
Falco tinnunculus	2012-06-19	2012	75	1040	88.7193	GN75229	2	9	8.26099	8.6	1	2012-05-10	131	80	46	34.4	0	253.049	253.049	167.992
Falco tinnunculus	2012-07-03	2012	31	1210	39.6667	GN75310	2	12	10.6611	11.3	2	2012-05-20	141	148	62	40.6	1	254.02	253.049	151.972
Falco tinnunculus	2012-07-06	2012	37	1120	73.6316	GN75298	2	18	16.2737	17.1	2	2012-05-16	137	209	118	48.5	0	156.004	136.012	151.972
Falco tinnunculus	2013-06-22	2013	58	1210	43.9	GN75335	1	12	13.0832	12.5	1	2013-05-10	130	153	85	45.6	0	136.009	136.009	167.992
Falco tinnunculus	2015-06-07	2015	88	1210	41.8769	GN84847	2	12	10.2728	11.1	3	2015-04-25	115	130	59	38.7	0	156.004	136.012	167.992
Falco tinnunculus	2012-07-04	2012	8	1090	81.5614	GN75314	1	31	24.6038	27.8	2	2012-05-04	125	177	172	46.9	0	136.012	136.012	62.8565
Falco tinnunculus	2012-06-24	2012	87	1180	81.931	GN75290	1	24	20.2855	22.1	2	2012-04-28	119	213	148	45.2	0	156.004	156.004	151.972
Falco tinnunculus	2014-06-24	2014	55	1160	81.9762	GN84816	2	23	18.639	20.8	1	2014-05-05	125	220	137	43.9	0	241.086	241.086	151.972
Falco tinnunculus	2014-06-24	2014	41	1080	86.3784	GN84811	2	18	15.4298	16.7	2	2014-05-04	124	166	110	44.3	0	156.004	156.004	151.972
Falco tinnunculus	2013-07-03	2013	38	1030	82.1667	GN75364	1	19	18.639	18.8	3	2013-05-12	132	134	137	43.3	0	71.9506	71.9506	87.8767
Falco tinnunculus	2015-05-26	2015	91	1220	48	GN84855	2	15	13.268	14.1	2	2015-04-11	101	165	87	45.8	1	167.992	151.972	87.8767
Falco tinnunculus	2013-07-07	2013	26	1020	76.3571	GN75370	1	31	31.8824	31.4	1	2013-05-06	126	180	206	45.2	0	156.004	156.004	151.972
Falco tinnunculus	2012-06-25	2012	9	1100	59.7857	GN75241	1	15	15.2297	15.1	2	2012-05-10	131	177	108	43.6	0	156.004	136.012	71.9506
Falco tinnunculus	2012-05-30	2012	70	1220	52.0645	GN75194	2	5	3.94012	4.5	1	2012-04-25	116	68	27	27.6	1	254.02	254.02	135.929
Falco tinnunculus	2012-06-03	2012	3	1190	47.9608	GN75204	2	5	4.22035	4.6	2	2012-05-01	122	79	28	27.9	0	253.049	253.049	167.992
Falco tinnunculus	2012-06-16	2012	35	1030	86.8	GN75235	1	7	5.52461	6.3	2	2012-05-05	126	117	33	34	0	151.972	156.004	167.992
Falco tinnunculus	2012-06-07	2012	55	1160	81.9762	GN75211	1	9	6.00371	7.5	2	2012-04-27	118	99	35	32.8	1	237.062	237.062	167.992
Falco tinnunculus	2015-07-02	2015	25	1200	76.3023	GN93118	2	9	6.89485	7.9	3	2015-05-23	143	94	39	32.1	0	180.033	180.033	167.992
Falco tinnunculus	2012-06-11	2012	43	1100	68.78	GN75218	2	10	7.50869	8.8	2	2012-05-01	122	102	42	32.6	0	253.049	253.049	151.972
Falco tinnunculus	2010-06-17	2010	48	1010	96.7959	GN64725	1	10	8.26099	9.1	2	2010-05-06	126	78	46	34.5	0	253.049	253.049	151.972
Falco tinnunculus	2011-06-13	2011	57	1160	87	GN64830	2	11	8.26099	9.6	1	2011-05-02	122	109	46	35.6	0	167.992	241.086	254.02
Falco tinnunculus	2010-06-29	2010	41	1080	87.6508	GN64748	2	11	8.43809	9.7	1	2010-05-19	139	120	47	35.2	0	234	234	234
Falco tinnunculus	2011-07-01	2011	87	1180	81.931	GN64897	2	11	9.26368	10.1	1	2011-05-19	139	111	52	34.28	0	254.02	254.02	135.929
Falco tinnunculus	2011-06-24	2011	38	1030	79.2368	GN64886	2	11	9.56814	10.3	1	2011-05-13	133	126	54	35.58	2	253.049	253.049	222
Falco tinnunculus	2011-06-14	2011	66	1160	79.0857	GN64838	2	12	8.94495	10.5	2	2011-05-03	123	110	50	34.8	0	241.086	241.086	151.972
Falco tinnunculus	2011-06-08	2011	37	1120	73.8409	GN64811	2	12	10.1379	11.1	2	2011-04-27	117	126	58	36.4	1	156.004	156.004	151.972
Falco tinnunculus	2010-06-30	2010	24	1090	84.8571	GN64756	2	12	10.5343	11.3	2	2010-05-18	138	58	61	37.7	0	136.012	136.012	151.972
Falco tinnunculus	2011-06-17	2011	18	1100	70.0263	GN64859	2	12	10.6611	11.3	1	2011-05-05	125	118	62	39.3	0	156.004	156.004	151.972
Falco tinnunculus	2010-06-17	2010	39	1010	91.4615	GN64719	2	13	10.1379	11.6	1	2010-05-05	125	114	58	37.4	0	136.012	136.012	151.972
Falco tinnunculus	2012-06-05	2012	66	1160	79.0857	GN75189	1	11	12.7075	11.9	1	2012-04-25	116	169	81	42.5	2	234	241.086	151.972
Falco tinnunculus	2010-05-26	2010	91	1220	44.9231	GN64702	1	13	11.1445	12.1	2	2010-04-11	101	160	66	41.03	0	167.992	167.992	151.972
Falco tinnunculus	2011-06-13	2011	9	1100	61.5909	GN64835	2	13	11.8088	12.4	2	2011-05-01	121	175	72	43.4	0	253.049	253.049	167.992
Falco tinnunculus	2015-06-16	2015	14	1010	80.6667	GN84878	2	13	11.9136	12.5	1	2015-05-04	124	125	73	39.8	1	156.004	156.004	62.8565
Falco tinnunculus	2012-06-08	2012	62	1220	22.9565	GN75217	2	14	12.119	13.1	1	2012-04-26	117	162	75	41.5	0	136.012	136.012	151.972
Falco tinnunculus	2010-06-18	2010	19	1060	94.9531	GN64730	2	14	12.119	13.1	1	2010-05-05	125	120	75	39.3	0	222	222	151.972
Falco tinnunculus	2011-06-17	2011	43	1100	71.0769	GN64848	2	14	12.119	13.1	2	2011-05-03	123	163	75	42.7	0	136.012	136.012	151.972
Falco tinnunculus	2014-05-18	2014	16	1110	70.8056	GN75385	2	15	12.8966	13.9	2	2014-03-31	90	164	83	43.2	0	156.004	167.992	156.004
Falco tinnunculus	2010-07-08	2010	36	1230	19.3571	GN64763	1	16	11.8088	13.9	1	2010-05-23	143	104	72	39.1	1	156.004	156.004	151.972
Falco tinnunculus	2011-06-10	2011	65	1050	82.1714	GN64819	2	15	13.0832	14	1	2011-04-27	117	140	85	43.3	0	253.049	241.086	234
Falco tinnunculus	2011-06-23	2011	80	1160	82.2745	GN64878	2	15	13.0832	14	2	2011-05-08	128	153	85	37.75	0	241.086	241.086	167.992
Falco tinnunculus	2011-07-04	2011	22	1160	83.5745	GN75156	2	15	13.0832	14	1	2011-05-19	139	185	85	42.31	0	156.004	156.004	151.972
Falco tinnunculus	2013-06-28	2013	34	1210	56.0652	GN75352	2	15	13.1758	14.1	1	2013-05-12	132	179	86	44.1	0	156.004	156.004	151.972
Falco tinnunculus	2011-06-12	2011	64	1220	30.0667	GN64827	1	15	13.1758	14.1	2	2011-04-28	118	138	86	44.6	0	106.996	106.996	71.9506
Falco tinnunculus	2012-05-22	2012	12	1220	49.1034	GN75173	1	14	14.7444	14.4	2	2012-04-07	98	187	103	41.4	0	106.996	106.996	87.8767
Falco tinnunculus	2012-06-12	2012	74	1210	39.4694	GN75225	1	16	13.5885	14.8	2	2012-04-27	118	132	90.5	43.6	1	151.972	136.012	87.8767
Falco tinnunculus	2015-06-21	2015	29	1130	22.1579	GN84897	2	16	13.6342	14.8	2	2015-05-08	128	145	91	45.3	2	136.012	136.009	167.992
Falco tinnunculus	2011-06-24	2011	1	1030	89.1875	GN64885	2	16	13.5429	14.8	1	2011-05-08	128	188	90	43.93	0	156.004	156.004	151.972
Falco tinnunculus	2011-06-26	2011	34	1210	56.0652	GN64891	1	16	13.5429	14.8	1	2011-05-10	130	165	90	42.93	0	254.02	253.049	167.992
Falco tinnunculus	2010-06-02	2010	74	1210	39.4694	GN64709	2	16	13.7255	14.9	1	2010-04-17	107	147	92	42.8	0	156.004	156.004	151.972
Falco tinnunculus	2010-06-22	2010	40	1180	82.0984	GN64734	2	16	13.7255	14.9	2	2010-05-05	125	142	92	40.6	0	136.012	136.012	151.972
Falco tinnunculus	2011-06-10	2011	35	1030	86.8	GN64823	2	16	13.7255	14.9	1	2011-04-25	115	188	92	44.2	0	136.012	136.012	151.972
Falco tinnunculus	2011-05-23	2011	5	1100	65.9059	GN64774	1	16	13.8168	14.9	2	2011-04-06	96	186	93	44.3	1	151.972	136.009	71.9506
Falco tinnunculus	2012-06-24	2012	58	1210	48.5439	GN75232	2	15	15.0332	15	2	2012-05-08	129	182	106	46.3	0	254.02	253.049	156.004
Falco tinnunculus	2011-06-24	2011	14	1010	76.8793	GN64880	1	16	13.9997	15	2	2011-05-08	128	155	95	42.08	0	234	253.049	167.992
Falco tinnunculus	2011-07-18	2011	85	1020	68.0741	GN75160	2	16	14.0914	15	2	2011-06-02	153	180	96	44.36	0	254.02	253.049	222
Falco tinnunculus	2010-06-19	2010	67	1220	45.1154	GN64733	2	16	15.0332	15.5	2	2010-05-02	122	183	106	42	0	237.062	237.062	151.972
Falco tinnunculus	2011-06-09	2011	63	1220	20.9608	GN64817	2	17	14.0914	15.5	2	2011-04-23	113	171	96	42.5	0	230.219	230.219	156.004
Falco tinnunculus	2012-06-21	2012	17	1030	85.8293	GN75268	2	17	14.4616	15.7	1	2012-05-04	125	177	100	42.4	2	241.086	241.086	151.972
Falco tinnunculus	2010-06-03	2010	63	1220	20.766	GN64713	2	17	14.5553	15.8	2	2010-04-15	105	210	101	45.94	0	156.004	156.004	151.972
Falco tinnunculus	2010-06-23	2010	65	1050	80.3617	GN64740	1	18	14.8399	16.4	2	2010-05-05	125	164	104	44.2	0	136.012	136.012	151.972
Falco tinnunculus	2010-06-17	2010	77	1150	86.0545	GN64722	2	18	14.9361	16.5	2	2010-04-27	117	180	105	42.9	0	237.062	237.062	167.992
Falco tinnunculus	2011-05-30	2011	91	1220	49.2059	GN64778	2	18	15.0332	16.5	2	2011-04-12	102	171	106	46.6	1	151.972	151.972	87.8767
Falco tinnunculus	2011-06-01	2011	12	1220	48.7368	GN64791	1	18	15.4298	16.7	2	2011-04-14	104	149	110	44.6	0	156.004	156.004	87.8767
Falco tinnunculus	2011-05-31	2011	53	1020	94.6346	GN64790	2	18	15.8424	16.9	1	2011-04-13	103	214	114	46.9	0	156.004	156.004	87.8767
Falco tinnunculus	2012-06-01	2012	16	1110	70.8056	GN75198	1	18	16.2737	17.1	2	2012-04-12	103	203	118	48.9	0	151.972	151.972	151.972
Falco tinnunculus	2011-05-31	2011	16	1110	70.8056	GN64786	1	19	15.8424	17.4	2	2011-04-12	102	190	114	47.9	1	151.972	156.004	87.8767
Falco tinnunculus	2011-06-20	2011	15	1050	76.898	GN64865	2	19	15.9484	17.5	3	2011-05-01	121	204	115	44.2	0	167.992	136.009	151.972
Falco tinnunculus	2012-06-03	2012	23	1220	20.766	GN75179	2	19	18.3625	18.7	2	2012-04-16	107	213	135	45.2	0	151.972	151.972	87.8767
Falco tinnunculus	2010-06-08	2010	53	1020	93.9318	GN64715	2	22	17.2011	19.6	1	2015-04-17	107	204	126	47	1	151.972	151.972	151.972
Falco tinnunculus	2010-07-02	2010	50	1120	40.9167	GN64758	1	22	17.4478	19.7	1	2010-05-11	131	205	128	45.3	0	241.086	241.086	151.972
Falco tinnunculus	2012-06-21	2012	10	1030	89.5357	GN75263	1	22	17.5735	19.8	2	2012-04-29	120	214	129	42.9	0	156.004	156.004	151.972
Falco tinnunculus	2011-06-24	2011	10	1030	90.5588	GN64882	2	22	17.7009	19.9	1	2011-05-02	122	200	130	46.61	0	241.086	241.086	167.992
Falco tinnunculus	2011-07-03	2011	52	1210	43.7361	GN75152	2	22	17.7009	19.9	2	2011-05-12	132	167	130	46.88	1	156.004	156.004	151.972
Falco tinnunculus	2011-07-01	2011	41	1080	87.6508	GN64896	2	22	18.0928	20	2	2011-05-08	128	236	133	45.32	1	254.02	254.02	167.992
Falco tinnunculus	2011-07-02	2011	29	1130	32.4706	GN64899	2	22	18.3625	20.2	1	2011-05-11	131	236	135	40	1	156.004	156.004	87.8767
Falco tinnunculus	2011-06-23	2011	58	1210	43.569	GN64874	1	22	19.0668	20.5	3	2011-05-01	121	169	140	43.79	0	241.086	241.086	167.992
Falco tinnunculus	2013-07-11	2013	87	1180	81.931	GN75353	1	22	19.6619	20.8	2	2013-05-17	137	185	144	46.3	0	156.004	156.004	167.992
Falco tinnunculus	2012-06-21	2012	1	1030	88.6034	GN75267	1	23	19.3608	21.2	2	2012-04-28	119	218	142	45.9	0	151.972	156.004	87.8767
Falco tinnunculus	2010-07-02	2010	29	1130	32.4706	GN64761	2	23	19.3608	21.2	3	2010-05-08	128	214	142	41.9	1	241.086	241.086	151.972
Falco tinnunculus	2010-06-22	2010	71	1120	88.0682	GN64737	1	23	19.5104	21.3	1	2010-04-30	120	228	143	46.8	1	234	234	253.049
Falco tinnunculus	2013-07-08	2013	47	1140	29.9524	GN75371	2	22	20.7719	21.4	1	2013-05-15	135	131	151	44.7	0	167.992	167.992	151.972
Falco tinnunculus	2011-07-19	2011	13	1210	54.9206	GN75166	1	23	20.608	21.8	2	2011-05-27	147	227	150	45.95	0	136.012	136.012	71.9506
Falco tinnunculus	2010-06-29	2010	12	1210	48.7368	GN64752	1	24	21.6179	22.8	2	2010-05-03	123	166	156	45.5	0	156.004	156.004	151.972
Falco tinnunculus	2011-06-21	2011	60	1150	89.5641	GN64868	1	31	25.004	25	1	2011-04-30	120	169	174	39.9	0	136.012	136.012	87.8767
Falco tinnunculus	2013-06-26	2013	84	1020	87.1429	GN75343	1	26	25.004	25.5	2	2013-05-15	135	168	174	45.4	0	156.004	156.004	167.992
Falco tinnunculus	2010-06-25	2010	49	1220	33.8333	GN64746	2	28	23.437	25.7	1	2010-04-28	118	200	166	42.6	0	156.004	156.004	151.972
Falco tinnunculus	2010-06-25	2010	42	1220	44.1111	GN64743	1	28	23.8201	25.9	2	2010-04-26	116	172	168	42.3	0	156.004	156.004	87.8767
Falco tinnunculus	2011-06-06	2011	46	1160	83.7347	GN64807	1	28	26.2349	27.1	2	2011-04-06	96	161	180	45.7	0	136.012	136.012	87.8767
Falco tinnunculus	2013-07-08	2013	18	1100	70.0263	GN75372	1	27	28.3682	27.7	1	2013-05-10	130	243	190	46.8	0	71.9506	71.9506	151.972
Falco tinnunculus	2011-06-22	2011	82	1100	59.3864	GN64870	2	31	28.3682	28.4	1	2011-04-30	120	220	190	41.4	0	136.012	136.012	71.9506
Falco tinnunculus	2013-07-04	2013	54	1090	89.0345	GN75367	2	31	34.4641	32.7	1	2013-05-03	123	174	218	46.6	0	177.062	167.992	151.972
Falco tinnunculus	2011-06-20	2011	17	1030	85.619	GN64860	1	31	32.7559	32.8	2	2011-04-30	120	212	210	47.1	0	151.972	62.8565	62.8565

## Sheet: legend
species	Falco tinnunculus, only nestlings were used in this study
date	ringing date, format yy-mm-dd
year	study period, 2010-2015
nestID	code replacing the street adress (protecting the anonymity of the house onwers)
area	zip code of area in Vienna where nest is located
soilsealing	proportion of impervious surfaces calculated using ArcGIS 10 based on coverage by buildings and traffic areas for r=500 m around the nest
ring	2010-2014: Ringing Centre Radolfszell, Germany; since 2015: Austrian Ornithological Centre (AOC)
sex	1 = male; 2 = female
age.kostrzewa	Kostrzewa R & Kostrzewa A (1987) Zur Jugendentwicklung des Turmfalken (Falco tinnunculus) ein Altersbestimmungsschlüssel. Ökologie der Vögel 9:119-125
age.FIN	http://netti.nic.fi/~mattisj/petopull_ika_index.html
age.mean	average between method "age.kostrzewa" and "age.FIN"
rank	1 = first-hatched senior sibling; 3 = last-hatched junior sibling; 2 = all the other nestlings in between
laying.date	clutch initiation date, format yy-mm-dd
laydoy	Julian day of egg-laying
weight	in [g]
wing.length	in [mm]
tarsus.length	in [mm] accuracy 0.1 mm
parasites.cat	0 = no Carnus hemapterus; 1 = 1-3 C. hemapterus); 2 = 4-9 C. hemapterus; 3 = more than 10 C. hemapterus on the nestling’s skin
cere.RGB	average red, green and blue components (RGB color space) on cere
eye.RGB	average red, green and blue components (RGB color space) on eye-ring
leg.RGB	average red, green and blue components (RGB color space) on tarsus
